# Supplementary material for: Analysis of chemiluminescence and liquid chromatography-mass spectrometry in 25-hydroxyvitamin D detection using fuzzy logic
Source: Sci Rep. 2026 Mar 3;16:11886. doi: 10.1038/s41598-026-41793-9 (PMC13066485; doi:10.1038/s41598-026-41793-9)
Supplement: Supplementary file 2 — Supplementary Material 2 [file 41598_2026_41793_MOESM2_ESM.xlsx]

## Sheet: Sheet1
SaMple NuMber	CLIA	LC-MS	Difference	Sex	Age
T1	48.9	55.16	6.26	F	38
T2	10.8	14.53	3.73	M	38
T3	27.6	26.5	-1.1	F	29
T4	12.2	12.08	-0.12	M	23
T5	13	15.28	2.28	M	52
T6	19.1	18.28	-0.82	F	60
T7	27.6	27.64	0.04	F	29
T8	16.9	18.09	1.19	M	40
T9	18.7	24.8	6.1	F	39
T10	33.3	43.95	10.65	F	60
T11	16.4	23.43	7.03	M	50
T12	9.5	8.65	-0.85	F	26
T13	8.8	8.66	-0.14	M	23
T14	24.7	31.48	6.78	M	52
T15	27.7	40.89	13.19	M	32
T16	22	28.96	6.96	F	18
T17	18.4	24.69	6.29	F	31
T18	15.7	19.73	4.03	F	50
T19	3	7.66	4.66	M	44
T20	38	44.41	6.41	F	58
A1	27.1	31.3	4.2	M	29
A2	12.1	9.4	-2.7	F	56
A3	14	14.07	0.07	F	39
A4	20	19.98	-0.02	M	59
A5	21.7	20.8	-0.9	F	49
A6	28.3	38.93	10.63	M	28
A7	12.7	13.11	0.41	F	54
A8	17.6	18.92	1.32	M	41
A9	24.1	31.34	7.24	F	24
A10	15.1	14.48	-0.62	F	42
A11	9	8.13	-0.87	M	23
A12	27	25.23	-1.77	F	53
A13	14.9	16.89	1.99	M	65
A14	11.9	11.43	-0.47	F	28
A15	16	14.07	-1.93	F	38
A16	16.4	16.77	0.37	F	27
A17	8.8	8.53	-0.27	F	24
A18	28.1	34.35	6.25	M	37
A19	14.9	14.03	-0.87	F	52
A20	37.1	44.52	7.42	F	36
A21	10.2	8.78	-1.42	M	23
A22	12.5	10.35	-2.15	M	34
B1	11.3	9.07	-2.23	M	30
B2	15.3	12.93	-2.37	F	26
B3	14.7	13.47	-1.23	M	55
B4	22.2	23.02	0.82	F	46
B5	28.6	28.17	-0.43	M	56
B6	39.2	40.07	0.87	M	7
B7	14.4	10.65	-3.75	F	25
B8	18.2	20.14	1.94	M	52
B9	16.7	18.42	1.72	F	72
B10	31.4	31.32	-0.08	F	31
B11	25.2	25.43	0.23	F	34
B12	22.1	22.71	0.61	F	31
B13	12.5	13.89	1.39	M	14
B14	12.4	10.41	-1.99	F	36
B15	26.8	25.53	-1.27	F	63
B16	25.5	29.33	3.83	F	32
B17	21.4	23.33	1.93	F	70
B18	12.4	11.41	-0.99	M	50
B19	13.2	10.73	-2.47	M	66
B20	12.1	10.73	-1.37	M	69
C1	14.2	14.93	0.73	F	79
C2	48.9	50.34	1.44	F	38
C3	31.4	42.99	11.59	F	69
C4	10.8	12.25	1.45	F	35
C5	30.1	31.4	1.3	F	41
C6	10.2	16.59	6.39	M	39
C7	22.7	21.57	-1.13	F	52
C8	31	41.91	10.91	F	27
C9	16.9	16.48	-0.42	M	29
C10	30.3	38.29	7.99	F	70
C11	7.1	5.09	-2.01	F	30
C12	28	36.22	8.22	M	29
C13	37.6	36.14	-1.46	F	79
C14	12.2	14.63	2.43	F	59
C15	12.8	13.12	0.32	F	28
C16	13	14.67	1.67	F	51
C17	23.2	29.68	6.48	M	31
C18	24.5	31.62	7.12	M	35
C19	18.9	21.02	2.12	F	70
C20	17.3	16.22	-1.08	F	32
C21	15.4	14.2	-1.2	M	69
D1	12.1	13.26	1.16	F	22
D2	37.1	37.63	0.53	F	7
D3	26.4	21.84	-4.56	F	55
D4	16.5	14.63	-1.87	M	46
D5	11	7.77	-3.23	F	52
D6	30.2	27.87	-2.33	M	61
D7	23	26.9	3.9	F	24
D8	29.8	32.27	2.47	F	61
D9	23.8	22.53	-1.27	F	33
D10	20.5	17.55	-2.95	M	62
D11	41.8	54.44	12.64	M	35
D12	10.3	6.77	-3.53	M	60
D13	21.5	18.7	-2.8	F	39
D14	14.6	15.52	0.92	F	37
D15	29.6	27.91	-1.69	F	40
D16	15.2	14.92	-0.28	M	34
D17	17.4	15.24	-2.16	F	34
D18	21.1	19.4	-1.7	F	42
D19	14.8	14.61	-0.19	M	37
D20	23.8	22.6	-1.2	F	56
D21	11.2	8.2	-3	F	42
D22	23.3	24.97	1.67	M	8
D23	55.2	56.24	1.04	F	61
D24	21	19.82	-1.18	M	39
D25	13.5	10.79	-2.71	M	25
D26	26.4	23.48	-2.92	M	55
D27	30.1	33.8	3.7	F	28
D28	25.5	29.98	4.48	F	27
D29	13.3	10.73	-2.57	F	61
D30	13.7	13.92	0.22	F	51
D31	29.5	31.1	1.6	M	37
D32	11.5	11.79	0.29	M	27
D33	24.1	23.54	-0.56	F	40
K1	11	8.84	-2.16	F	59
K2	18.5	19.58	1.08	M	32
K3	18.4	22.12	3.72	M	26
K4	33	34.21	1.21	F	33
K5	16.7	15.01	-1.69	M	37
K6	30	26.04	-3.96	F	11
K7	10.7	10.94	0.24	F	30
K8	31.9	36.17	4.27	M	26
K9	32.7	38.61	5.91	F	30
K10	22.6	28.5	5.9	F	53
K11	11.3	10.21	-1.09	M	55
K12	21.7	24.5	2.8	F	41
K13	14.8	13.84	-0.96	M	40
K14	23.8	23.67	-0.13	F	27
K15	15.5	12.43	-3.07	M	56
K16	8.1	7.14	-0.96	M	25
K17	21.1	23.01	1.91	F	10
K18	11.8	12.33	0.53	M	44
K19	32.9	39.7	6.8	F	34
K20	31.6	31.95	0.35	F	34
K21	17.9	18.04	0.14	M	39
K22	19.6	24.21	4.61	M	34
